# Supplementary material for: Deciphering Seedling-Stage Salinity Stress Tolerance in Maize Genotypes Through Morpho-Physiological and Ionic Traits
Source: Int J Mol Sci. 2026 Mar 26;27(7):3037. doi: 10.3390/ijms27073037 (PMC13073411; doi:10.3390/ijms27073037)
Supplement: Supplementary file 1 [file ijms-27-03037-s001.zip]

Archive with 1 entries (1 files):
- ijms-4143919-Supplementary Table S1.xlsx
