# Supplementary material for: Deciphering Seedling-Stage Salinity Stress Tolerance in Maize Genotypes Through Morpho-Physiological and Ionic Traits
Source: Int J Mol Sci. 2026 Mar 26;27(7):3037. doi: 10.3390/ijms27073037 (PMC13073411; doi:10.3390/ijms27073037)
Supplement: Supplementary file 1 [file ijms-27-03037-s001.zip › ijms-4143919-Supplementary Table S1.xlsx]

## Sheet: T1
Table S1 iPASTIC-based evaluation results for maize genotypes during 2020-21
Total chlorophyll content
Genotype	Control	T1	TOL		HM		SSI		STI		YSI
	Yp	Ys	Indices	Rank	Indices	Rank	Indices	Rank	Indices	Rank	Indices	Rank
BML 6	0.82	1.113	-0.293	3	0.944294	4	3.10835	10	1.26866	5	1.35732	3
BML 7	0.726	1.286	-0.56	2	0.928068	5	6.71008	11	1.29782	3	1.77135	2
UMI 1201	1.276	1.131	0.145	11	1.19913	1	-0.988539	3	2.00609	1	0.886364	10
UMI 1230	0.698	0.788	-0.09	6	0.740275	9	1.12167	7	0.764573	10	1.12894	6
HKI 163	0.692	0.668	0.024	8	0.679788	12	-0.301704	5	0.64257	12	0.965318	8
HKI 1105	0.986	0.926	0.06	9	0.955059	3	-0.52936	4	1.26919	4	0.939148	9
V 373	0.858	0.723	0.135	10	0.784736	8	-1.36875	2	0.86231	8	0.842657	11
IML 127-1	1.038	0.669	0.369	12	0.813617	7	-3.09247	1	0.965297	7	0.644509	12
IML 242-1	1.066	1.044	0.022	7	1.05489	2	-0.179532	6	1.54702	2	0.979362	7
IML 418-1	0.501	1.205	-0.63	1	0.707743	11	12.2239	12	0.839194	9	2.40519	1
IGC-97-274	0.643	0.806	-0.163	4	0.715332	10	2.20523	9	0.720416	11	1.2535	4
IGC-97-279	0.874	0.989	-0.115	5	0.927951	6	1.14462	8	1.20156	6	1.13158	5
Carotenoids
Genotype	Control	T1	TOL		HM	HM	SSI	SSI	STI	STI	YSI	YSI
	Yp	Ys	Indices	Ranks	Indices	Ranks	Indices	Ranks	Indices	Ranks	Indices	Ranks
BML 6	0.209	0.313	-0.104	2	0.25064	4	3.69316	11	1.4881	4	1.49761	2
BML 7	0.231	0.333	-0.102	3	0.272777	3	3.27717	10	1.74984	3	1.44156	3
UMI 1201	0.306	0.286	0.02	11	0.295662	2	-0.485087	2	1.9908	2	0.934641	11
UMI 1230	0.168	0.203	-0.035	5	0.183849	9	1.54621	8	0.775794	10	1.20833	5
HKI 163	0.161	0.158	0.003	8	0.159486	12	-0.138295	4	0.578661	12	0.981366	9
HKI 1105	0.228	0.224	0.004	9	0.225982	5	-0.130208	5	1.16178	5	0.982456	8
V 373	0.201	0.188	0.013	10	0.194283	8	-0.480019	3	0.859597	8	0.935323	10
IML 127-1	0.257	0.169	0.088	12	0.203911	6	-2.54133	1	0.988009	6	0.657588	12
IML 242-1	0.125	0.283	-0.158	1	0.173407	10	9.38119	12	0.804707	9	2.264	1
IML 418-1	0.299	0.299	0	7	0.299	1	0	6	2.03368	1	1	7
IGC-97-274	0.141	0.184	-0.043	4	0.159655	11	2.26339	9	0.590171	11	1.30496	4
IGC-97-279	0.19	0.215	-0.025	6	0.201728	7	0.976556	7	0.929252	7	1.13158	6
Shoot fresh weight
Genotype Code	Control	T1	TOL		HM		SSI		STI		YSI
	Yp	Ys	Indices	Ranks	Indices	Ranks	Indices	Ranks	Indices	Ranks	Indices	Ranks
BML 6	54.955	28.748	26.207	11	37.7489	2	0.940808	6	0.873285	2	0.523119	6
BML 7	44.478	22.368	22.11	6	29.7664	8	0.980696	8	0.549938	6	0.5029	8
UMI 1201	39.218	25.275	13.943	2	30.7393	6	0.701393	2	0.547921	7	0.644474	2
UMI 1230	38.653	29.412	9.241	1	33.4052	4	0.471657	1	0.628418	4	0.760924	1
HKI 163	52.778	32.22	20.558	4	40.0129	1	0.768455	3	0.939982	1	0.610482	3
HKI 1105	51.123	27.245	23.878	8	35.5463	3	0.921451	5	0.769918	3	0.53293	5
V 373	46.683	23.705	22.978	7	31.4434	5	0.971056	7	0.611702	5	0.507787	7
IML 127-1	42.278	23.022	19.256	3	29.8108	7	0.89855	4	0.53802	8	0.544539	4
IML 242-1	34.417	8.73	25.687	10	13.9273	11	1.47242	11	0.166084	10	0.253654	11
IML 418-1	31.36	9.36	22	5	14.417	10	1.384	10	0.162253	11	0.298469	10
IGC-97-274	30.282	5.215	25.067	9	8.89769	12	1.63308	12	0.0872931	12	0.172215	12
IGC-97-279	44.175	16.386	27.789	12	23.9049	9	1.24104	9	0.40012	9	0.370934	9
Shoot dry weight
Genotype Code	Control	T1	TOL	TOL	HM	HM	SSI	SSI	STI	STI	YSI	YSI
	Yp	Ys	Indices	Ranks	Indices	Ranks	Indices	Ranks	Indices	Ranks	Indices	Ranks
BML 6	10.88	5.797	5.083	10	7.56387	2	0.936868	6	0.882381	2	0.532812	6
BML 7	8.895	4.504	4.391	6	5.98001	8	0.989931	8	0.560491	6	0.506352	8
UMI 1201	7.72	5.108	2.612	2	6.14808	6	0.67849	2	0.551686	8	0.661658	2
UMI 1230	7.554	5.94	1.614	1	6.65048	4	0.428464	1	0.627751	4	0.786338	1
HKI 163	10.448	6.395	4.053	4	7.93386	1	0.777913	3	0.934755	1	0.612079	3
HKI 1105	10.195	5.495	4.7	8	7.14105	3	0.924481	5	0.783753	3	0.53899	5
V 373	9.238	4.825	4.413	7	6.3391	5	0.957951	7	0.62359	5	0.522299	7
IML 127-1	8.398	4.732	3.666	3	6.05321	7	0.875395	4	0.555962	7	0.563467	4
IML 242-1	6.925	1.778	5.147	11	2.82952	11	1.49046	11	0.172257	10	0.256751	11
IML 418-1	6.205	1.913	4.292	5	2.92441	10	1.38709	10	0.166066	11	0.3083	10
IGC-97-274	6.056	1.107	4.949	9	1.87184	12	1.63877	12	0.0937902	12	0.182794	12
IGC-97-279	8.94	3.268	5.672	12	4.78636	9	1.27229	9	0.408737	9	0.365548	9
Plant height
Genotype Code	Control	T1	TOL		HM		SSI		STI		YSI
	Yp	Ys	Indices	Ranks	Indices	Ranks	Indices	Ranks	Indices	Ranks	Indices	Ranks
BML 6	62.5	47.25	15.25	11	53.8155	1	1.88122	10	1.66748	1	0.756	10
BML 7	44.25	44	0.25	3	44.1246	4	0.0435589	3	1.09937	4	0.99435	3
UMI 1201	54.25	40.75	13.5	10	46.5408	3	1.9186	11	1.24827	3	0.751152	11
UMI 1230	52.75	45	7.75	9	48.5678	2	1.13274	8	1.34034	2	0.853081	8
HKI 163	51	35.25	15.75	12	41.687	5	2.38101	12	1.0151	5	0.691176	12
HKI 1105	38	32.25	5.75	8	34.8897	8	1.16663	9	0.691979	8	0.848684	9
V 373	40.25	37.75	2.5	7	38.9599	6	0.478877	5	0.857951	6	0.937888	5
IML 127-1	37.5	38	-0.5	2	37.7483	7	-0.102799	2	0.804627	7	1.01333	2
IML 242-1	29.75	28	1.75	4	28.8485	11	0.453525	4	0.470354	11	0.941176	4
IML 418-1	30.5	31.25	-0.75	1	30.8704	10	-0.189588	1	0.538183	10	1.02459	1
IGC-97-274	28.5	26.5	2	5	27.4636	12	0.541047	7	0.426452	12	0.929825	7
IGC-97-279	35.75	33.5	2.25	6	34.5884	9	0.48524	6	0.67624	9	0.937063	6
K/Na ratio
Genotype Code	Control	T1	TOL		HM		SSI		STI		YSI
	Yp	Ys	Indices	Ranks	Indices	Ranks	Indices	Ranks	Indices	Ranks	Indices	Ranks
BML 6	4.18	1.68	2.5	5	2.39672	9	1.02529	8	0.279776	10	0.401914	8
BML 7	5.07	1.28	3.79	11	2.04397	10	1.28149	10	0.258549	11	0.252465	10
UMI 1201	4.36	1.86	2.5	5	2.60759	7	0.982962	7	0.32309	8	0.426606	7
UMI 1230	4.09	2.03	2.06	3	2.7133	6	0.86343	5	0.330784	7	0.496333	5
HKI 163	5.57	3.68	1.89	2	4.43191	2	0.581688	1	0.816634	2	0.660682	1
HKI 1105	6.39	3.68	2.71	9	4.67035	1	0.727029	3	0.936857	1	0.5759	3
V 373	4.49	2.13	2.36	4	2.88934	5	0.90105	6	0.381022	5	0.474388	6
IML 127-1	5.68	2.88	2.8	10	3.82206	3	0.84507	4	0.651726	3	0.507042	4
IML 242-1	3.26	0.69	2.57	7	1.13894	12	1.35145	11	0.0896172	12	0.211656	11
IML 418-1	4.21	2.45	1.76	1	3.09745	4	0.716661	2	0.410935	4	0.581948	2
IGC-97-274	8.48	0.99	7.49	12	1.77301	11	1.51415	12	0.334469	6	0.116745	12
IGC-97-279	4.34	1.7	2.64	8	2.44305	8	1.04279	9	0.293943	9	0.391705	9

## Sheet: T2
Carotenoids content
Genotype Code	Control	T2	TOL		HM		SSI		STI		YSI
	Yp	Ys	Indices	Ranks	Indices	Ranks	Indices	Ranks	Indices	Ranks	Indices	Ranks
BML 6	0.209	0.255	-0.046	8	0.22972	6	0.766305	5	1.25589	6	1.2201	8
BML 7	0.231	0.214	0.017	10	0.222175	7	-0.256228	3	1.16491	7	0.926407	10
UMI 1201	0.306	0.276	0.03	11	0.290227	1	-0.341342	2	1.9902	2	0.901961	11
UMI 1230	0.168	0.239	-0.071	7	0.197307	9	1.47143	7	0.946178	9	1.42262	6
HKI 163	0.161	0.273	-0.112	5	0.202548	8	2.42205	9	1.03575	8	1.69565	4
HKI 1105	0.228	0.234	-0.006	9	0.230961	5	0.0916234	4	1.25723	5	1.02632	9
V 373	0.201	0.333	-0.132	3	0.250685	3	2.28648	8	1.57727	4	1.65672	5
IML 127-1	0.257	0.156	0.101	12	0.19415	10	-1.36829	1	0.944764	10	0.607004	12
IML 242-1	0.255	0.333	-0.078	6	0.288827	2	1.06499	6	2.00101	1	1.30588	7
IML 418-1	0.125	0.24	-0.115	4	0.164384	12	3.20315	11	0.706947	12	1.92	2
IGC-97-274	0.141	0.276	-0.135	2	0.186647	11	3.33353	12	0.917052	11	1.95745	1
IGC-97-279	0.19	0.353	-0.163	1	0.247035	4	2.98692	10	1.5805	3	1.85789	3
Shoot fresh weight T2
Genotype Code	Control	T2	TOL		HM		SSI		STI		YSI
	Yp	Ys	Indices	Ranks	Indices	Ranks	Indices	Ranks	Indices	Ranks	Indices	Ranks
BML 6	54.955	29.398	25.557	4	38.3049	1	0.68971	1	0.89303	1	0.534947	1
BML 7	44.478	21.425	23.053	3	28.9195	2	0.768681	3	0.526753	3	0.481699	3
UMI 1201	39.218	20.964	18.254	1	27.3227	4	0.690298	2	0.454465	4	0.53455	2
UMI 1230	38.653	15.89	22.763	2	22.5215	6	0.873394	4	0.339507	7	0.411094	4
HKI 163	52.778	18.869	33.909	9	27.7993	3	0.952854	5	0.550482	2	0.357516	5
HKI 1105	51.123	15.838	35.285	11	24.1838	5	1.02362	7	0.447567	5	0.309802	7
V 373	46.683	14.712	31.971	8	22.3732	7	1.01569	6	0.37964	6	0.315147	6
IML 127-1	42.278	7.817	34.461	10	13.1944	9	1.20886	9	0.182682	9	0.184895	9
IML 242-1	34.417	5.505	28.912	7	9.49179	10	1.24586	10	0.10473	10	0.15995	10
IML 418-1	31.36	4.437	26.923	5	7.77408	11	1.27324	11	0.0769142	11	0.141486	11
IGC-97-274	30.282	2.939	27.343	6	5.35798	12	1.33914	12	0.0491955	12	0.0970544	12
IGC-97-279	44.175	8.457	35.718	12	14.1962	8	1.19915	8	0.206507	8	0.191443	8
Shoot dry weight
Genotype Code	Control	T2	TOL		HM		SSI		STI		YSI
	Yp	Ys	Indices	Ranks	Indices	Ranks	Indices	Ranks	Indices	Ranks	Indices	Ranks
BML 6	10.88	5.94	4.94	4	7.68457	1	0.680633	2	0.904148	1	0.545956	2
BML 7	8.895	4.36	4.535	3	5.85171	2	0.76427	3	0.542571	3	0.490163	3
UMI 1201	7.72	4.228	3.492	1	5.4637	4	0.678066	1	0.456643	5	0.547668	1
UMI 1230	7.554	3.21	4.344	2	4.50545	6	0.862041	4	0.339239	7	0.42494	4
HKI 163	10.448	3.868	6.58	9	5.64583	3	0.944078	5	0.565384	2	0.370214	5
HKI 1105	10.195	3.215	6.98	11	4.88843	5	1.02632	7	0.458556	4	0.315351	7
V 373	9.238	2.975	6.263	8	4.50062	7	1.01629	6	0.384494	6	0.322039	6
IML 127-1	8.398	1.598	6.8	10	2.68507	9	1.2138	9	0.187749	9	0.190283	9
IML 242-1	6.925	1.118	5.807	7	1.92519	10	1.25703	10	0.108314	10	0.161444	10
IML 418-1	6.205	0.905	5.3	5	1.57961	11	1.28041	11	0.0785624	11	0.14585	11
IGC-97-274	6.056	0.59	5.466	6	1.07525	12	1.353	12	0.0499876	12	0.097424	12
IGC-97-279	8.94	1.768	7.172	12	2.95217	8	1.20259	8	0.221128	8	0.197763	8
Chlorophyll content
Genotype Code	Control	T2	TOL		HM		SSI		STI		YSI
	Yp	Ys	Indices	Ranks	Indices	Ranks	Indices	Ranks	Indices	Ranks	Indices	Ranks
BML 6	0.82	0.99	-0.17	8	0.897017	5	0.742984	4	1.12846	5	1.20732	9
BML 7	0.726	0.884	-0.158	9	0.797247	10	0.779946	5	0.892127	10	1.21763	8
UMI 1201	1.276	1.135	0.141	10	1.20138	1	-0.396016	3	2.01319	1	0.889498	10
UMI 1230	0.698	0.907	-0.209	7	0.788892	11	1.07309	7	0.880036	11	1.29943	6
HKI 163	0.692	1.126	-0.434	5	0.857197	7	2.24765	9	1.08313	8	1.62717	4
HKI 1105	0.986	0.817	0.169	11	0.89358	6	-0.614262	2	1.11979	7	0.8286	11
V 373	0.858	1.326	-0.468	4	1.04186	4	1.9548	8	1.5815	4	1.54545	5
IML 127-1	1.038	0.651	0.387	12	0.800163	9	-1.33616	1	0.939325	9	0.627168	12
IML 242-1	1.066	1.358	-0.292	6	1.19441	2	0.98168	6	2.01231	2	1.27392	7
IML 418-1	0.501	0.986	-0.485	3	0.664406	12	3.46935	12	0.686677	12	1.96806	1
IGC-97-274	0.643	1.257	-0.614	2	0.850791	8	3.42217	11	1.12353	6	1.9549	2
IGC-97-279	0.874	1.581	-0.707	1	1.1257	3	2.89903	10	1.92079	3	1.80892	3
Plant height
Genotype Code	Control	T2	TOL		HM		SSI		STI		YSI
	Yp	Ys	Indices	Ranks	Indices	Ranks	Indices	Ranks	Indices	Ranks	Indices	Ranks
BML 6	62.5	46	16.5	9	52.9954	1	0.79952	4	1.62337	1	0.736	4
BML 7	44.25	35.25	9	3	39.2406	5	0.615963	2	0.880749	5	0.79661	2
UMI 1201	54.25	41.5	12.75	4	47.0261	2	0.711764	3	1.27124	2	0.764977	3
UMI 1230	52.75	38.25	14.5	7	44.3448	3	0.832475	6	1.13929	3	0.725118	6
HKI 163	51	33	18	10	40.0714	4	1.06888	8	0.950307	4	0.647059	8
HKI 1105	38	22.25	15.75	8	28.0664	8	1.25523	9	0.477412	8	0.585526	9
V 373	40.25	26.75	13.5	6	32.1399	7	1.01577	7	0.607952	7	0.664596	7
IML 127-1	37.5	33.75	3.75	1	35.5263	6	0.302849	1	0.714636	6	0.9	1
IML 242-1	29.75	21.75	8	2	25.1286	9	0.814383	5	0.365364	9	0.731092	5
IML 418-1	30.5	17.75	12.75	4	22.4404	10	1.26601	10	0.305688	10	0.581967	10
IGC-97-274	28.5	10.5	18	10	15.3462	12	1.91273	11	0.168972	12	0.368421	11
IGC-97-279	35.75	11.5	24.25	12	17.4021	11	2.05429	12	0.232142	11	0.321678	12
K/Na Ratio
Genotype Code	Control	T2	TOL		HM		SSI		STI		YSI
	Yp	Ys	Indices	Ranks	Indices	Ranks	Indices	Ranks	Indices	Ranks	Indices	Ranks
BML 6	4.18	1.07	3.11	5	1.70385	6	0.996223	6	0.178191	8	0.255981	6
BML 7	5.07	0.85	4.22	10	1.45591	8	1.11449	10	0.171693	9	0.167653	10
UMI 1201	4.36	0.85	3.51	8	1.42265	9	1.07794	8	0.147649	11	0.194954	8
UMI 1230	4.09	1.17	2.92	4	1.81951	5	0.955943	4	0.190649	7	0.286064	4
HKI 163	5.57	3.53	2.04	1	4.32134	1	0.490397	1	0.783347	1	0.633752	1
HKI 1105	6.39	0.78	5.61	11	1.39029	10	1.17553	11	0.198573	6	0.122066	11
V 373	4.49	1.21	3.28	6	1.90628	4	0.978138	5	0.216449	4	0.269488	5
IML 127-1	5.68	1.69	3.99	9	2.60494	3	0.940583	3	0.382437	2	0.297535	3
IML 242-1	3.26	0.62	2.64	3	1.04186	12	1.08432	9	0.0805256	12	0.190184	9
IML 418-1	4.21	1.97	2.24	2	2.68405	2	0.712424	2	0.330425	3	0.467933	2
IGC-97-274	8.48	0.6	7.88	12	1.1207	11	1.24424	12	0.202708	5	0.0707547	12
IGC-97-279	4.34	0.88	3.46	7	1.4633	7	1.06748	7	0.152159	10	0.202765	7

## Sheet: T3
Total Chlorophyll
Genotype Code	Control	T3	TOL		HM		SSI		STI		YSI
	Yp	Ys	Indices	Ranks	Indices	Ranks	Indices	Ranks	Indices	Ranks	Indices	Ranks
BML 6	0.82	0.99	-0.17	5	0.897017	7	1.17684	7	1.12846	7	1.20732	6
BML 7	0.726	1.401	-0.675	1	0.956395	5	5.27776	12	1.41388	3	1.92975	1
UMI 1201	1.276	0.788	0.488	12	0.97431	4	-2.17096	1	1.3977	4	0.617555	12
UMI 1230	0.698	0.859	-0.161	7	0.770176	10	1.30934	8	0.833463	10	1.23066	5
HKI 163	0.692	0.966	-0.274	3	0.806359	9	2.24764	10	0.929225	9	1.39595	3
HKI 1105	0.986	0.996	-0.01	11	0.990975	3	0.0575712	2	1.36513	5	1.01014	11
V 373	0.858	0.92	-0.062	9	0.887919	8	0.410191	4	1.09727	8	1.07226	9
IML 127-1	1.038	1.125	-0.087	8	1.07975	1	0.475778	5	1.62326	1	1.08382	8
IML 242-1	1.066	1.081	-0.015	10	1.07345	2	0.079876	3	1.60185	2	1.01407	10
IML 418-1	0.501	0.943	-0.442	2	0.654353	12	5.00803	11	0.65673	12	1.88224	2
IGC-97-274	0.643	0.858	-0.215	4	0.735102	11	1.89806	9	0.766895	11	1.33437	4
IGC-97-279	0.874	1.044	-0.17	5	0.951466	6	1.10413	6	1.26838	6	1.19451	7
Shoot fresh weight
Genotype Code	Control	T3	TOL		HM		SSI		STI		YSI
	Yp	Ys	Indices	Ranks	Indices	Ranks	Indices	Ranks	Indices	Ranks	Indices	Ranks
BML 6	54.955	13.214	41.741	11	21.3051	2	0.924067	2	0.401405	1	0.240451	2
BML 7	44.478	1.98	42.498	12	3.79123	11	1.16244	11	0.0486801	10	0.0445164	11
UMI 1201	39.218	9.18	30.038	4	14.8775	5	0.931823	3	0.199007	6	0.234076	3
UMI 1230	38.653	15.207	23.446	1	21.8268	1	0.737961	1	0.324914	3	0.393424	1
HKI 163	52.778	11.419	41.359	10	18.7757	3	0.953377	4	0.333136	2	0.216359	4
HKI 1105	51.123	10.196	40.927	9	17.0013	4	0.97396	5	0.288129	4	0.199441	5
V 373	46.683	8.018	38.665	8	13.6855	6	1.00764	8	0.206903	5	0.171754	8
IML 127-1	42.278	7.714	34.564	6	13.0474	8	0.99462	6	0.180275	8	0.182459	6
IML 242-1	34.417	2.649	31.768	5	4.91937	9	1.12296	10	0.050396	9	0.0769678	10
IML 418-1	31.36	2.48	28.88	2	4.5965	10	1.12039	9	0.0429901	11	0.0790816	9
IGC-97-274	30.282	1.111	29.171	3	2.14336	12	1.17196	12	0.0185969	12	0.0366885	12
IGC-97-279	44.175	7.702	36.473	7	13.117	7	1.00448	7	0.188071	7	0.174352	7
Shoot dry weight
Genotype Code	Control	T3	TOL		HM		SSI		STI		YSI
	Yp	Ys	Indices	Ranks	Indices	Ranks	Indices	Ranks	Indices	Ranks	Indices	Ranks
BML 6	10.88	2.475	8.405	11	4.03265	2	0.942031	4	0.376728	1	0.227482	4
BML 7	8.895	0.42	8.475	12	0.802126	11	1.16185	11	0.052266	9	0.0472175	11
UMI 1201	7.72	1.83	5.89	4	2.95866	5	0.930367	2	0.197648	6	0.237047	2
UMI 1230	7.554	3.072	4.482	1	4.36776	1	0.723521	1	0.324655	3	0.406672	1
HKI 163	10.448	2.388	8.06	9	3.88748	3	0.940715	3	0.349053	2	0.22856	3
HKI 1105	10.195	2.102	8.093	10	3.48539	4	0.968007	5	0.299809	4	0.206179	5
V 373	9.238	1.695	7.543	8	2.86443	6	0.995686	7	0.219064	5	0.183481	7
IML 127-1	8.398	1.56	6.838	6	2.63123	7	0.992909	6	0.183284	8	0.185759	6
IML 242-1	6.925	0.53	6.395	5	0.984641	9	1.1261	10	0.0513476	10	0.0765343	10
IML 418-1	6.205	0.492	5.713	2	0.91171	10	1.12274	9	0.0427101	11	0.0792909	9
IGC-97-274	6.056	0.222	5.834	3	0.428299	12	1.17473	12	0.0188089	12	0.0366579	12
IGC-97-279	8.94	1.47	7.47	7	2.52484	8	1.01892	8	0.183857	7	0.16443	8
Caroteniods
Genotype Code	Control	T3	TOL		HM		SSI		STI		YSI
	Yp	Ys	Indices	Ranks	Indices	Ranks	Indices	Ranks	Indices	Ranks	Indices	Ranks
BML 6	0.209	0.399	-0.19	2	0.274313	2	2.50249	11	1.89697	2	1.90909	2
BML 7	0.231	0.845	-0.614	1	0.362816	1	7.31679	12	4.44028	1	3.65801	1
UMI 1201	0.306	0.191	0.115	12	0.235195	5	-1.03452	1	1.32952	4	0.624183	12
UMI 1230	0.168	0.187	-0.019	7	0.176992	10	0.311321	6	0.714648	10	1.1131	7
HKI 163	0.161	0.223	-0.062	5	0.186995	9	1.06006	8	0.816718	9	1.38509	5
HKI 1105	0.228	0.233	-0.005	9	0.230473	6	0.060367	4	1.20846	6	1.02193	9
V 373	0.201	0.194	0.007	10	0.197438	8	-0.0958664	3	0.887031	8	0.965174	10
IML 127-1	0.257	0.271	-0.014	8	0.263814	3	0.149954	5	1.58432	3	1.05447	8
IML 242-1	0.125	0.226	-0.101	3	0.160969	12	2.22421	10	0.642628	11	1.808	3
IML 418-1	0.299	0.195	0.104	11	0.236053	4	-0.957473	2	1.32632	5	0.652174	11
IGC-97-274	0.141	0.19	-0.049	6	0.161873	11	0.956624	7	0.609416	12	1.34752	6
IGC-97-279	0.19	0.276	-0.086	4	0.225064	7	1.24597	9	1.1929	7	1.45263	4
Plant height
Genotype Code	Control	T3	TOL		HM		SSI		STI		YSI
	Yp	Ys	Indices	Ranks	Indices	Ranks	Indices	Ranks	Indices	Ranks	Indices	Ranks
BML 6	62.5	26.75	35.75	12	37.465	1	1.02889	6	0.944025	1	0.428	6
BML 7	44.25	17.25	27	9	24.8232	6	1.09754	8	0.431005	7	0.389831	8
UMI 1201	54.25	28.25	26	8	37.153	2	0.862075	3	0.865362	2	0.520737	3
UMI 1230	52.75	17.5	35.25	10	26.2811	5	1.20201	11	0.521243	4	0.331754	11
HKI 163	51	15.75	35.25	10	24.0674	7	1.24326	12	0.453556	6	0.308824	12
HKI 1105	38	15	23	6	21.5094	8	1.08872	7	0.321851	8	0.394737	7
V 373	40.25	27.75	12.5	1	32.8511	3	0.558619	1	0.630679	3	0.689441	1
IML 127-1	37.5	24.25	13.25	2	29.4534	4	0.63556	2	0.513479	5	0.646667	2
IML 242-1	29.75	14	15.75	3	19.04	10	0.952281	5	0.235177	11	0.470588	5
IML 418-1	30.5	14.75	15.75	3	19.884	9	0.928864	4	0.254022	9	0.483607	4
IGC-97-274	28.5	10.75	17.75	5	15.6115	12	1.12028	9	0.172995	12	0.377193	9
IGC-97-279	35.75	12.25	23.5	7	18.2474	11	1.1824	10	0.247282	10	0.342657	10
K/Na Ratio
Genotype Code	Control	T3	TOL		HM		SSI		STI		YSI
	Yp	Ys	Indices	Ranks	Indices	Ranks	Indices	Ranks	Indices	Ranks	Indices	Ranks
BML 6	4.18	0.22	3.96	7	0.418	12	1.10766	11	0.0366373	12	0.0526316	11
BML 7	5.07	0.31	4.76	10	0.584275	9	1.09771	9	0.0626173	9	0.061144	9
UMI 1201	4.36	0.52	3.84	6	0.92918	6	1.02975	6	0.0903263	8	0.119266	6
UMI 1230	4.09	0.89	3.2	4	1.46189	4	0.914773	4	0.145023	4	0.217604	4
HKI 163	5.57	2.38	3.19	3	3.33499	1	0.669611	1	0.528149	1	0.427289	1
HKI 1105	6.39	0.41	5.98	11	0.770559	7	1.09418	8	0.104378	7	0.0641628	8
V 373	4.49	0.66	3.83	5	1.15083	5	0.997331	5	0.118063	5	0.146993	5
IML 127-1	5.68	1.27	4.41	9	2.07586	2	0.907773	3	0.287393	2	0.223592	3
IML 242-1	3.26	0.29	2.97	1	0.53262	10	1.06519	7	0.0376652	11	0.0889571	7
IML 418-1	4.21	1.17	3.04	2	1.83112	3	0.844264	2	0.196242	3	0.27791	2
IGC-97-274	8.48	0.33	8.15	12	0.635278	8	1.1237	12	0.11149	6	0.0389151	12
IGC-97-279	4.34	0.25	4.09	8	0.472767	11	1.10184	10	0.0432269	10	0.0576037	10
